# Supplementary material for: A network meta-analysis of first-line treatment options for patients with Child-Pugh class B functional hepatocellular carcinoma: comparison of efficacy and safety
Source: Front Pharmacol. 2026 Jan 2;16:1705502. doi: 10.3389/fphar.2025.1705502 (PMC12807933; doi:10.3389/fphar.2025.1705502)
Supplement: Supplementary file 2 [file DataSheet1.xlsx]

## Sheet: leaguetable
A	A+T	Lenvatinib	cabozantinib	Placebo	Sorafenib	Metronomic Capecitabine	Nivolumab	Pravastatin	Sorafenib+Pravastatin
A+T	A+T	3.44 (0.43, 6.33)	1.88 (-3.87, 7.7)	-2.82 (-5.86, 0.25)	1.28 (-2.19, 4.63)	-0.4 (-6.79, 5.84)	1.34 (-2.6, 5.06)	-1.53 (-6.75, 3.75)	-0.33 (-5.37, 4.8)
Lenvatinib	-3.44 (-6.33, -0.43)	Lenvatinib	-1.56 (-7.61, 4.65)	-6.25 (-9.88, -2.53)	-2.15 (-5.15, 0.84)	-3.85 (-9.9, 2.25)	-2.09 (-6.25, 1.96)	-4.96 (-10.22, 0.48)	-3.76 (-8.89, 1.48)
Cabozantinib	-1.88 (-7.7, 3.87)	1.56 (-4.65, 7.61)	Cabozantinib	-4.7 (-9.61, 0.21)	-0.6 (-6.66, 5.32)	-2.28 (-10.4, 5.7)	-0.54 (-6.91, 5.53)	-3.41 (-10.28, 3.46)	-2.21 (-8.92, 4.52)
Placebo	2.82 (-0.25, 5.86)	6.25 (2.53, 9.88)	4.7 (-0.21, 9.61)	Placebo	4.1 (0.6, 7.5)	2.41 (-3.94, 8.67)	4.15 (0.22, 7.85)	1.29 (-3.46, 6.09)	2.48 (-2.07, 7.07)
Sorafenib	-1.28 (-4.63, 2.19)	2.15 (-0.84, 5.15)	0.6 (-5.32, 6.66)	-4.1 (-7.5, -0.6)	Sorafenib	-1.7 (-6.98, 3.62)	0.06 (-3.62, 3.62)	-2.81 (-7.61, 2.14)	-1.61 (-6.2, 3.14)
Metronomic Capecitabine	0.4 (-5.84, 6.79)	3.85 (-2.25, 9.9)	2.28 (-5.7, 10.4)	-2.41 (-8.67, 3.94)	1.7 (-3.62, 6.98)	Metronomic Capecitabine	1.74 (-4.66, 8.1)	-1.13 (-8.22, 6.09)	0.07 (-6.91, 7.16)
Nivolumab	-1.34 (-5.06, 2.6)	2.09 (-1.96, 6.25)	0.54 (-5.53, 6.91)	-4.15 (-7.85, -0.22)	-0.06 (-3.62, 3.62)	-1.74 (-8.1, 4.66)	Nivolumab	-2.87 (-8.29, 2.88)	-1.67 (-6.93, 3.88)
Pravastatin	1.53 (-3.75, 6.75)	4.96 (-0.48, 10.22)	3.41 (-3.46, 10.28)	-1.29 (-6.09, 3.46)	2.81 (-2.14, 7.61)	1.13 (-6.09, 8.22)	2.87 (-2.88, 8.29)	Pravastatin	1.19 (-3.93, 6.31)
Sorafenib+Pravastatin	0.33 (-4.8, 5.37)	3.76 (-1.48, 8.89)	2.21 (-4.52, 8.92)	-2.48 (-7.07, 2.07)	1.61 (-3.14, 6.2)	-0.07 (-7.16, 6.91)	1.67 (-3.88, 6.93)	-1.19 (-6.31, 3.93)	Sorafenib+Pravastatin
		·
