# Supplementary material for: A network meta-analysis of first-line treatment options for patients with Child-Pugh class B functional hepatocellular carcinoma: comparison of efficacy and safety
Source: Front Pharmacol. 2026 Jan 2;16:1705502. doi: 10.3389/fphar.2025.1705502 (PMC12807933; doi:10.3389/fphar.2025.1705502)
Supplement: Supplementary file 3 [file DataSheet2.xlsx]

## Sheet: leaguetable
B	A+T	Lenvatinib	Cabozantinib	Placebo	Sorafenib	Pravastatin	Sorafenib+Pravastatin
A+T	A+T	0.98 (-1.12, 3.07)	-1.32 (-5.46, 2.85)	-3.13 (-6.96, 0.68)	0.31 (-1.92, 2.53)	-2.03 (-5.81, 1.76)	-0.42 (-4.25, 3.39)
Lenvatinib	-0.98 (-3.07, 1.12)	Lenvatinib	-2.3 (-5.86, 1.32)	-4.1 (-7.31, -0.91)	-0.67 (-1.43, 0.1)	-3 (-6.13, 0.16)	-1.4 (-4.59, 1.81)
Cabozantinib	1.32 (-2.85, 5.46)	2.3 (-1.32, 5.86)	Cabozantinib	-1.81 (-3.41, -0.18)	1.63 (-1.91, 5.12)	-0.71 (-2.95, 1.55)	0.9 (-1.42, 3.22)
Placebo	3.13 (-0.68, 6.96)	4.1 (0.91, 7.31)	1.81 (0.18, 3.41)	Placebo	3.44 (0.33, 6.54)	1.1 (-0.45, 2.67)	2.71 (1.05, 4.36)
Sorafenib	-0.31 (-2.53, 1.92)	0.67 (-0.1, 1.43)	-1.63 (-5.12, 1.91)	-3.44 (-6.54, -0.33)	Sorafenib	-2.33 (-5.37, 0.73)	-0.73 (-3.83, 2.38)
Pravastatin	2.03 (-1.76, 5.81)	3 (-0.16, 6.13)	0.71 (-1.55, 2.95)	-1.1 (-2.67, 0.45)	2.33 (-0.73, 5.37)	Pravastatin	1.6 (0.09, 3.12)
Sorafenib+Pravastatin	0.42 (-3.39, 4.25)	1.4 (-1.81, 4.59)	-0.9 (-3.22, 1.42)	-2.71 (-4.36, -1.05)	0.73 (-2.38, 3.83)	-1.6 (-3.12, -0.09)	Sorafenib+Pravastatin
